# Supplementary material for: Heavy Metal Pollution and Assessment of the Bioaccumulation Potential of Earthworms from the Soil of Punjab, Pakistan
Source: Biology (Basel). 2026 Feb 9;15(4):306. doi: 10.3390/biology15040306 (PMC12937666; doi:10.3390/biology15040306)
Supplement: Supplementary file 1 [file biology-15-00306-s001.zip]

Archive with 1 entries (1 files):
- biology-4083831-supplementary.pdf
